# Supplementary material for: PEPOP 2.0: new approaches to mimic non-continuous epitopes
Source: BMC Bioinformatics. 2019 Jul 11;20:387. doi: 10.1186/s12859-019-2867-5 (PMC6625012; doi:10.1186/s12859-019-2867-5)
Supplement: Supplementary file 2 — Table S1. Comparison of 75 known epitopes with PEPOP predictions. (XLSX 12 kb) [file 12859_2019_2867_MOESM2_ESM.xlsx]

## Sheet: Feuille1
Table S1. Comparison of 75 known epitopes with PEPOP predictions
Epitopes are defined as antigen residues containing at least one atom separated from one antibody atom by a 4Å distance. Concerning the PEPOP cluster or patch including the most epitope residues, the lowest value was 74% for the extracellular domain of tissue factor (TF) (PDB code 1AHW), for which five epitopic aa are buried out of 19 aa, and the highest value was 100% for nine antigens (PDB code…
Ag			Epitope	PEPOP cluster or patch including the most epitope residues
Name	Size	Chains	Contacting Residues	Nb	%
1AFV	151	A	A: T72, N74, E75, E76, A77, A78, E79, D81, R82, L83, P85, R100, G101, S102;	11	78.57%
1AHW	200	C	C: K149, I152, T154, Y156, K165, K166, T167, A168, K169, T170, N171, Q190, V192, P194, R196, V198, R200, K201, D204;	14	73.68%
1AR1	252	B	B: S25, P26, H29, D30, V166, G167, K168, S205, V206, D207, Q208, E209, S235, Q236, E237, E240;	13	81.25%
1BGX	828	T	T: R313, K314, E315, L352, P382, S383, T385, T386, E388, R392, E397, W398, T399, E400, S460, A464, I467, E471, F475, P481, F482, N483, L484, N485, S486, T506, E507, K511, R512, S515, A516, I532, Y535, R536, T539, L541, K542, S543, T544, Y545, I546, D547, P548, N565, A568, T569, A570, D578, N580, N583, R728, D732;	30	57.69%
1BJ1	188	V W	W: Y45, K48, Q79, I80, M81, R82, I83, H86, Q87, G88, Q89, H90, I91, G92, E93, M94; V: F17, Y21;	16	88.89%
1BQL	129	Y	Y: Q41, T43, N44, R45, N46, D48, Y53, G67, K68, T69, P70, S81, L84;	11	84.62%
1DEE	54	H	H: Q2824, G2827, F2828, Q2830, S2831, D2834, D2835, Q2838, N2841, V2842, E2845, L2849;	11	91.67%
1DQJ	129	C	C: R14, H15, G16, D18, N19, Y20, R21, W62, W63, R73, L75, N77, T89, N93, K96, K97, I98, S100, D101, G102, N103;	19	90.48%
1E6J	210	P	P: E187, A204, L205, G206, P207, A208, A209, T210, E212, E213, T216, A217;	10	83.33%
1EGJ	101	A	A: K362, M363, R364, Y365, E366, H367, H395, T416, R418, T419, Y421;	11	1
1EO8	319	A	A: K50, L59, D60, I62, D63, P74, H75, V78, F79, E82, R90, K92, F94, D271, P273;	11	73.33%
1FBI	129	X	X: R14, H15, G16, Y20, R21, W63, G71, R73, L75, N77, N93, K96, K97, S100, D101;	12	0.8
1FDL	129	Y	Y: D18, N19, G22, Y23, S24, N27, K116, G117, T118, D119, V120, Q121, I124, R125;	12	85.71%
1FE8	186	A	A: P962, R963, Q966, P981, W982, N983, V984, V985, P986, E987, A989, H990, S993, L994, D996, V997, X1022, H1023, G1024, R1026;	16	0.8
1FJ1	251	F	F: S206, S207, A208, A209, K211, T213, A214, A215, T226, N228, S229, K230, D249, S250, N251, G252, T253;	16	94.12%
1FSK	159	A	A: E42, N43, I44, E45, G46, N47, G48, G49, P50, G51, T52, I53, R70, D72, H76, E87, K97;	15	88.24%
1G9M	305	G	G: C119, V120, L122, V200, T202, Q203, R419, K421, Q422, I423, M434, P437;	12	1
1H0D	122	C	C: G34, L35, T36, S37, P38, C39, K40, D41, L83, G85, G86, S87, P88, W89, P90, P91, Q93;	14	82.35%
1I9R	143	A	A: E129, A130, S132, A141, E142, K143, G144, Y146, C178, S179, P217, C218, S245, Q246, S248, H249, G250, T251;	13	72.22%
1IAI	433	I M	I: E1, F29, N30, N31, R52, N54, S55, L103, F104, Y105, Y106; M: S27, S28, I29, S30, S31, N93;	13	76.47%
1IGC	58	A	A: K15, T16, L17, K18, G19, E20, T21, T22, Y38, N40, D41, N42, G43;	13	1
1IQD	156	C	C: F2196, T2197, N2198, M2199, F2200, R2215, R2220, Q2222, V2223, S2250, L2251, L2252, T2253, M2255, H2315, Q2316;	15	93.75%
1JHL	129	A	A: R21, Y23, D103, N106, R112, K113, K116, G117, T118, D119, N121;	11	1
1JPS	200	T	T: I152, T154, Y156, G164, K165, K166, T167, A168, K169, T170, N171, Q190, V192, P194, T197, V198, N199, R200, K201, T203, D204;	17	80.95%
1JRH	95	I	I: K47, Y49, G50, V51, K52, N53, S54, E55, W56, D76, S78, N79, W82, R84, K98;	14	93.33%
1K4C	103	C	C: Y45, L49, A50, R52, G53, A54, P55, G56, A57, Q58, I60, T61, Y62, R64;	11	78.57%
1KB5	229	A B	A: Q1, Q2, D26, Y94, Q95, G96, G97, R101, A103; B: W31, Q42, Q44, W45, R50, S51, D54, E56, K58, S59, L60, P61, P98, W100;	16	69.57%
1KB9	185	E	E: P123, H124, I126, Q127, N130, S131, V132, D133, M134, T142, D143, A144, V147, K148, D149, P150, Q151;	15	88.24%
1KEN	320	A	A: G135, S136, N137, K156, G158, S186, T187, Q189, E190, T192, S193, L194, W222, G225, L226, S227;	13	81.25%
1LK3	136	A	A: M39, F71, E74, E75, P78, Q79, N82, Q83, K125, F128, N129, K130, L131, Q132, E133, K134, I136, Y137;	15	83.33%
1MHP	192	B	B: S156, N157, S158, Y160, E192, Q218, R219, G220, G221, R222, Q223, T224, E259, H261, N263, Y264, Y289, R291, L294;	13	68.42%
1MLC	129	E	E: Q41, T43, R45, N46, T47, D48, G49, S50, T51, Y53, G67, R68, P70, P79, S81, L84;	13	81.25%
1N8Z	581	C	C: P557, E558, D560, Q561, K569, D570, P571, P572, F573, I591, K593, D596, E598, A600, Q602, P603, C604;	16	94.12%
1NCA	386	N	N: P326, R327, P328, N329, G343, N344, N345, N347, I366, S367, I368, A369, S370, S372, L399, N400, T401, D402, W403, P431, K432;	17	80.95%
1NDG	129	C	C: R614, H615, G616, N619, Y620, R621, W662, W663, S672, R673, N674, L675, N677, T689, N693, K696, K697, I698, S700, D701, G702;	19	90.48%
1NDM	129	C	C: H615, G616, D618, N619, Y620, R621, W663, R673, L675, T689, N693, K696, K697, I698, S700, D701, G702, N703;	16	88.89%
1NFD	238	D	D: E14, D118, R120, N121, T123, D223, K224, W225, P226, E227, G228, S229, P230;	13	1
1NL0	33	G	G: K5, L6, X8, F9, V10, Q11, X30;	5	1
1NMB	385	N	N: P328, N329, D330, P331, T332, Y341, P342, G343, N344, I366, S367, I368, A369, S370, S372, N400, T401, W403, K432;	15	78.95%
1NSN	138	S	S: K9, E57, A60, F61, K64, N68, K70, D95, G96, K97, M98, R105, Q106, T120, H121, H124, K127, E135;	13	72.22%
1OAK	196	A	A: P627, Q628, R629, S631, R632, N633, F634, V635, R636, N658, K660, Q661, L664;	10	76.92%
1OAZ	115	A	A: G33, P34, I35, E37, R41, Y43, V46, G47, P48, R87, G88, I89, G106, A107, L108, S109, Q112;	14	82.35%
1OB1	191	C F	C: V8, K9, K10, Q11, P13, Q14, D23, E24, R25, E26, C28, G38, D39;	12	92.31%
1ORS	132	C	C: E107, A111, G112, L113, G114, L115, F116, R117, V119, R123;	9	0.9
1OSP	251	O	O: V30, D33, L34, P35, S43, K44, E45, K46, Y52, K69, N70, N71, D92, D93, L94, G95, K117, D118, K119;	15	78.95%
1OTS	885	A B	A: K243, D246, P248, L249, N250, P380, Q381, Y382, H383;	9	1
1P2C	129	C	C: Q641, T643, R645, N646, T647, D648, G649, S650, T651, Y653, N665, D666, G667, R668, P670, P679, S681, L684;	15	83.33%
1PG7	423	H L	H: Y33, D52, E53, Q54, N56, I58, D95, T96, A97, A98, Y99; L: R27, D28, I29, K30, Y32, Y49, Y50, S53, H91, G92, E93, S94, W96;	16	66.67%
1PKQ	119	E	E: G1C, Q2, K30, T33, G34, Y40, S45, N53, G54, R101, D102, H103, S104, Y105, Q106, E107, E108;	16	94.12%
1QFU	318	A	A: T48, G49, K50, L59, D60, I62, D63, P74, H75, V78, F79, R90, K92, F94, P143, D271, A272, P273, I274;	14	73.68%
1QFW	197	A B	A: K44, Q50, N52; B: K20, F64, S66, R68, P73, R74, G75, V76, N77, P78, V79, V80, S81;	14	87.5%
1R0A	429	B	B: R199, H221, Q222, K223, E224, P225, P226, F227, W229, M230, R358;	11	1
1RJL	95	C	C: S232, N233, A250, D251, S252, K253, K254, N272, T273, A274, G275, T276, S277;	11	84.62%
1RVF	804	1 2 3	1: T80, E81, G89, I90, D91, N92, R94, E95, A96, K97, N100, K273; 2: E136, G138, N139, V140, V162; 3: E236;	9	0.5
1S78	568	B	B: K128, Q156, F236, H245, C246, A248, Y252, T254, D255, T256, F257, T268, V286, G287, S288, T290, V292, P294, L295, H296, K311, K314, P315;	19	82.61%
1SY6	168	A	A: G139, S140, E141, G153, E155, R186, G187, S188, K189, P190, D192;	11	1
1TPX	102	A	A: G127, L128, N156, Y158, R159, I185, K188, Q189, T191, V192, T193, T194, T195, T196, K197, G198, E199, N200;	17	94.44%
1TXV	452	P	A: R77, N78, V79, G80, S81, Q82, L84, N149, I154, N158, S205, S206, R208, P209, G210, I211, L213, W214, H215;	15	78.95%
1TZH	188	A	W: K16; V: Y45, Q79, R82, I83, K84, P85, H86, Q87, G88, Q89, H90, I91, G92;	13	92.86%
1UJ3	205	W V	C: K722, K749, I752, T754, Y756, K765, K766, T767, A768, K769, N771, Q790, V792, P794, R796, T797, N799, R800, K801, D804;	15	0.75
1V7M	145	C	V: E57, T58, Q61, T68, L71, M75, R98, G102, Q105, S106, G109, T110, Q111, L112, P113, P114, Q115;	15	88.24%
1WEJ	104	V	F: F36, G37, T58, K60, E61, E62, A96, K99, K100, N103, E104;	10	90.91%
1XIW	87	F	E: E35, L37, N44, I45, G46, G47, D48, E49, K52, S56, Y78, R80, G81, S82, K83, P84, E85, D86;	14	77.78%
1YJD	118	E	C: E32, R34, V49, Y51, Q59, Y61, S62, K63, T64, G65, E97, M99, Y100, Y104;	12	85.71%
1YNT	252	C	F: T2037, A2038, L2039, E2041, P2043, T2044, Y2047, N2050, Q2052, C2062, T2063, S2064, K2065, A2066, V2067, T2068, I2114, K2115, G2116;	15	78.95%
1YY9	613	F	A: P349, R353, L382, Q384, Q408, H409, Q411, F412, V417, S418, I438, S440, G441, K443, K465, I467, S468, N469, G471, N473;	17	0.85
1Z3G	173	A	A: K44, L47, G48, Q56, C57, I58, E59, N60, P61, D62, P63, Q65, V66, N67, M68, Y69, G72, C73, E75;	17	89.47%
1ZA3	91	A	R: E25, G26, L27, I34, E36, D37, G38, H53, W54, D56, L57, L58, F59, L61, R62;	14	93.33%
1ZTX	101	R	E: Y302, S306, K307, A308, F309, T330, G331, T332, D333, A365, T366, A367, N368, G389, E390, Q391;	14	87.5%
2ADF	189	E	A: I975, T976, T977, I978, D979, P981, W982, N983, D1009, G1012, F1013, R1016, Y1017, M1022, H1023;	11	73.33%
2AEP	388	A	A: D147, H150, R152, T153, P154, H197, D198, E199, W218, S219, K220, K221, I222, R224, G244, S245, A246, G248, R249, A250, D251;	16	76.19%
2B4C	338	A	G: C119, V120, L122, V200, T319, T320, E322, I323, R327, K421, Q422, I423, K432, M434, Y435, A436, P437;	11	64.71%
2JEL	85	G	P: M1, F2, Q3, Q4, T34, S41, S64, E66, G67, E68, E70, Q71, K72, E75, H76;	14	93.33%
2VIR	267	C	C: G129, V130, T131, Q132, N133, G134, G135, S136, N137, T155, K156, S157, G158, S159, E190, S193, L194;	12	70.59%
3HFM	129	Y	Y: R14, H15, G16, N19, Y20, R21, W63, R73, L75, T89, N93, K96, K97, I98, S100, D101, G102;	15	88.24%
Average				13.76	84.19%
Median				14	84.62%
